# Supplementary material for: Marine spatial planning makes room for offshore aquaculture in crowded coastal waters
Source: Nat Commun. 2018 Mar 5;9:945. doi: 10.1038/s41467-018-03249-1 (PMC5838171; doi:10.1038/s41467-018-03249-1)
Supplement: Supplementary file 4 — Supplementary Data 1 [file 41467_2018_3249_MOESM4_ESM.xlsx]

## Sheet: Supplementary Data 1
Supplementary Data 1. Spatial data layers
Analysis Component	Layer	Source	Year	URL
Base layers	Coastline at mean high tide (Coastn83)	California Department of Fish and Wildlife, Marine Region GIS Lab	unk.	ftp://ftp.dfg.ca.gov/R7_MR/BASE/
Habitat mapping	California Geology Series - Continental Margin (GMA_#_HAB, where # is 1-7)	ref. 106; California Seafloor Mapping Lab	1987	http://arcims.csumb.edu/DATA_DOWNLOAD/CAGeologySeries.zip
Habitat mapping	Predicted substrate (central and south)	California Department of Fish and Wildlife, Marine Region GIS Lab	unk.	ftp://ftp.dfg.ca.gov/R7_MR/HABITAT/
Habitat mapping	10m bathymetry for Southern California Bight	California Seafloor Mapping Program; California State University Monterey Bay (CSUMB) Seafloor Mapping Lab	2014	http://seafloor.otterlabs.org/SFMLwebDATA_CSMP_SouthernCal.htm
Habitat mapping	Hillshade from 10m bathymetry	California Seafloor Mapping Program; CSUMB Seafloor Mapping Lab	2014	http://seafloor.otterlabs.org/SFMLwebDATA_CSMP_SouthernCal.htm
Habitat mapping	Vector Ruggedness Measure from 10m bathymetry	California Seafloor Mapping Program; CSUMB Seafloor Mapping Lab	2014	http://seafloor.otterlabs.org/SFMLwebDATA_CSMP_SouthernCal.htm
Constraint mapping	California State Marine Protected Areas (MPA_CA_Existing_130101)	California Department of Fish and Wildlife, Marine Region GIS Lab	2012	https://www.wildlife.ca.gov/Conservation/Marine/GIS/Downloads
Constraint mapping	De Facto Marine Protected Areas in U.S. Waters	National Marine Protected Areas Center	2005	http://marineprotectedareas.noaa.gov/dataanalysis/defacto/
Constraint mapping	Channel Islands National Marine Sanctuary (cinms_py)	NOAA, National Marine Sanctuaries Program	2008	http://sanctuaries.noaa.gov/library/imast/cinms_py2.zip
Constraint mapping	Wastewater outfall locations	ref. 107; Heal the Ocean	2010	http://healtheocean.org/research/detail/california_ocean_wastewater_inventory
Constraint mapping	Major river mouth locations	ref. 108	2011	n/a
Viewshed model inputs	Southern California Coastal Relief Model, v.1	National Geophysical Data Center, 2003. U.S. Coastal Relief Model - Southern California. National Geophysical Data Center, NOAA. doi:10.7289/V500001J. NOAA National Centers for Environmental Information	2003	http://www.ngdc.noaa.gov/mgg/coastal/grddas06/grddas06.htm
Viewshed model inputs	California Coastal Access Points	California Department of Fish and Wildlife, Marine Region GIS Lab, based on California Coastal Access Guide	unk.	ftp://ftp.dfg.ca.gov/R7_MR/CULTURAL/
Viewshed model inputs	Terrestrial Managed Areas	California Resources Agency Project and The Nature Conservancy; California Department of Fish and Wildlife	unk.	n/a
Viewshed model inputs	Human Population Density	ref. 86; Natural Capital Project	2013	n/a
Halibut model inputs	Halibut trawl grounds (MAN_SCSR_HalibutTrawlGrounds)	California Department of Fish and Wildlife, Marine Region GIS Lab	2003	ftp://ftp.dfg.ca.gov/R7_MR/MANAGEMENT/
Halibut model inputs	Port locations	this study, digitized in Google Earth	2014	n/a
