# Supplementary material for: Marine spatial planning makes room for offshore aquaculture in crowded coastal waters
Source: Nat Commun. 2018 Mar 5;9:945. doi: 10.1038/s41467-018-03249-1 (PMC5838171; doi:10.1038/s41467-018-03249-1)
Supplement: Supplementary file 5 — Supplementary Data 2 [file 41467_2018_3249_MOESM5_ESM.xlsx]

## Sheet: Supplementary Data 2
Supplementary Data 2. Model parameters and variables
Model	Description	Inputs	Parameter	Value	Source (see Supplementary references)
Mussel	Growth Model Parameters	Energy conductance	vref	0.01359 cm d-1	ref. 11
Mussel	Growth Model Parameters	Maintenance rate coefficient	kMref	0.00447539 d-1	ref. 11
Mussel	Growth Model Parameters	Maintenance ratio	Maintratio	0.446888	ref. 11
Mussel	Growth Model Parameters	Yield of reserves from food	yEX	0.696818 mol mol-1	ref. 11
Mussel	Growth Model Parameters	Yield of structure from reserves	yVE	0.878007 mol mol-1	ref. 11
Mussel	Growth Model Parameters	Aspect ratio	dm	0.1989	ref. 11
Mussel	Growth Model Parameters	Fraction of reserves committed to growth + maintenance	K	0.9283	ref. 11
Mussel	Growth Model Parameters	Conversion efficiency of reserves to gonad	kr	0.95	ref. 11
Mussel	Growth Model Parameters	Density of structure	Mvdensity	0.0041841 mol cm-3	ref. 11
Mussel	Growth Model Parameters	Maturity at puberty	Ehp	97.41 J	ref. 11
Mussel	Growth Model Parameters	Chemical potential of reserves	me	550000 J mol-1	ref. 11
Mussel	Growth Model Parameters	Structural length at puberty	Lp	0.753047 cm	ref. 11
Mussel	Growth Model Parameters	Max specific feeding rate	Jxmax	0.0000783383 mol C d-1 cm-2	ref. 11
Mussel	Growth Model Parameters	Arrhenius temperature	Ta	3243 K	ref. 11
Mussel	Growth Model Parameters	Reference body temperature	Tref	293 K	ref. 11
Mussel	Growth Model Parameters	Half saturation constant	Fh	0.0000000121 mol C m-3	ref. 11
Mussel	Growth Model Parameters	Carbon content	Ccontent	0.034	ref. 97
Mussel	Growth Model Parameters	Initial length	Lwinit	0.03 cm	ref. 6
Mussel	Growth Model Parameters	Reserve carbon: Structural carbon	mEinit	1.3168	ref. 6
Mussel	Growth Model Parameters	Gonad carbon	Minit	0 C mol	ref. 6
Mussel	Growth Model Parameters	Initial mussels	ninit	130000000	ref. 6
Mussel	Growth Model Parameters	Temperature	Temp	K	OCM
Mussel	Growth Model Parameters	Current speed	V	cm d-1	OCM
Mussel	Growth Model Parameters	Mixed layer depth	Mld	M	OCM
Mussel	Growth Model Parameters	Particulate organic carbon		mol C cm-3	ref. 15
Mussel	Economic Parameters	Mussel market price	P	$3.3 per kg	See supplementary notes
Mussel	Cost Model Parameters	Number of trips to a mussel farm in a year	T	2080	See supplementary notes
Mussel	Cost Model Parameters	Distance from port to farm	Dport	Variable	Calculated in this study
Mussel	Cost Model Parameters	Average boat speed	S	8 miles per hour	See supplementary notes
Mussel	Cost Model Parameters	Boat fuel consumption	Fe	16 gallons/hour	See supplementary notes
Mussel	Cost Model Parameters	Diesel cost	Pf	$4.10/gallon	Market price
Mussel	Cost Model Parameters	Labor costs	Lc	$11 per hour	See supplementary notes
Mussel	Cost Model Parameters	Labor hours	Lt	8 hours plus transport time	See supplementary notes
Mussel	Cost Model Parameters	Starting costs	CS	3941300	See supplementary notes
Mussel	Cost Model Parameters	Fixed annual operating costs	FC	1719604	See supplementary notes
Mussel	Cost Model Parameters	Variable annual operating costs	VC	Determined by cost model	Calculated in this study
Kelp	Kelp Production Model Parameters	Frond area	Ao	6 dm2	ref. 23
Kelp	Kelp Production Model Parameters	Photosynthetic efficiency	ae	3.75 e-5 g C dm-2 h-1	ref. 23
Kelp	Kelp Production Model Parameters	Minimal carbon reserve	Cmin	0.01 g C g sw-1	ref. 23
Kelp	Kelp Production Model Parameters	Carbon per dry weight structural mass	Cstruct	0.2 g C g sw-1	ref. 23
Kelp	Kelp Production Model Parameters	Exudation	g	0.5 g C g sw-1	ref. 23
Kelp	Kelp Production Model Parameters	Frond erosion	e	0.22 A-1	ref. 23
Kelp	Kelp Production Model Parameters	Irradiance for max photosynthesis	Isat	200 umol photons m-2 s-1	ref. 23
Kelp	Kelp Production Model Parameters	Max nitrate uptake rate	Jmax	1.4 e-4 g N dm-2 h-1	ref. 23
Kelp	Kelp Production Model Parameters	Structural dry weight per area	kA	0.6 g dm-2	ref. 23
Kelp	Kelp Production Model Parameters	Dry weight to wet weight ratio	kdw	0.0785	ref. 23
Kelp	Kelp Production Model Parameters	Mass of carbon reserves to gram carbon	kC	2.1213 g (gC)-1	ref. 23
Kelp	Kelp Production Model Parameters	Mass of nitrogen reserves to gram nitrogen	kN	2.72 g(gN)-1	ref. 23
Kelp	Kelp Production Model Parameters	Growth rate adjustment parameter	m1	0.1085	ref. 23
Kelp	Kelp Production Model Parameters	Growth rate adjustment parameter	m2	0.03	ref. 23
Kelp	Kelp Production Model Parameters	Max area specific growth ratio	μmax	0.18 day -1	ref. 23
Kelp	Kelp Production Model Parameters	Min nitrogen reserve	Nmin	0.01g N(g sw)-1	ref. 23
Kelp	Kelp Production Model Parameters	Max nitrogen reserve	Nmax	0.22 g N(g sw)-1	ref. 23
Kelp	Kelp Production Model Parameters	Amount of nitrogen per unit dry weight	Nstruct	0.01g N(g sw)-1	ref. 23
Kelp	Kelp Production Model Parameters	Max photosynthetic rate at T=TP1K	P1	1.22 e-3 g C dm-2 h-1	ref. 23
Kelp	Kelp Production Model Parameters	Max photosynthetic rate at T=TP2K	P2	1.44 e-3 g C dm-2 h-1	ref. 23
Kelp	Kelp Production Model Parameters	Photoperiod parameter	a1	0.85	ref. 23
Kelp	Kelp Production Model Parameters	Photoperiod parameter	a2	0.3	ref. 23
Kelp	Kelp Production Model Parameters	Respiration rate at T = T R1	R1	2.785 e-4 g C dm-2 h-1	ref. 23
Kelp	Kelp Production Model Parameters	Respiration rate at T = T R2	R2	5.429 e-4 g C dm-2 h-1	ref. 23
Kelp	Kelp Production Model Parameters	Reference temperature for respiration	TR1	285 K	ref. 23
Kelp	Kelp Production Model Parameters	Reference temperature for respiration	TR2	290 K	ref. 23
Kelp	Kelp Production Model Parameters	Arrhenius temperature for photosynthesis	TAP	1,694.4 K	ref. 23
Kelp	Kelp Production Model Parameters	Arrhenius temperature for photosynthesis at high end of range	TAPH	25,924 K	ref. 23
Kelp	Kelp Production Model Parameters	Arrhenius temperature for photosynthesis at low end of range	TAPL	27,774 K	ref. 23
Kelp	Kelp Production Model Parameters	Arrhenius temperature for respiration	TAR	11,033 K	ref. 23
Kelp	Kelp Production Model Parameters	Current speed at which J = 0.65*Jmax	U0.65	0.03 m s-1	ref. 23
Kelp	Kelp Production Model Parameters	Nitrate uptake half saturation constant	KX	4 umol L-1	ref. 23
Kelp	Kelp Production Model Parameters	Irradiance	I	umol photons m-2 s-1	ref. 98
Kelp	Kelp Production Model Parameters	Water temperature	T	C	OCM
Kelp	Kelp Production Model Parameters	Current speed	U	m s-1	OCM
Kelp	Kelp Production Model Parameters	Nitrate concentration	X	mmol L-1	OCM, ref. 36
Kelp	Economic Parameters	Kelp market price	p	$3/kg	See supplementary notes
Kelp	Cost Model Parameters	Number of trips to a kelp farm in a year	T	Variable based on harvests	Calculated in this study
Kelp	Cost Model Parameters	Distance from port to farm	Dport	Variable	Calculated in this study
Kelp	Cost Model Parameters	Average boat speed	S	8 miles per hour	Based on mussel model
Kelp	Cost Model Parameters	Labor days for seeding		14	ref. 20
Kelp	Cost Model Parameters	Labor days for mid-season maintenance		1/week	ref. 20
Kelp	Cost Model Parameters	Labor days for harvest		Total production (tons)/4	ref. 20
Kelp	Cost Model Parameters	Labor cost	Lc	$11/hour	Based on mussel model
Kelp	Cost Model Parameters	Starting costs	SC	2978250	Adjusted from mussel model; refs. 20 and 99
Kelp	Cost Model Parameters	Fixed annual operating costs	FC	1542608	Adjusted from mussel model; refs. 20 and 99
Kelp	Cost Model Parameters	Variable annual operating costs	VC	Determined by cost model	Calculated in this study
Finfish	Production Model Parameters	Surface temperature	Ts	C	OCM
Finfish	Production Model Parameters	Bottom temperature	Tb	C	OCM
Finfish	Production Model Parameters	Mixed layer depth	mld	M	OCM
Finfish	Production Model Parameters	Inorganic nitrate concentration	X	mmol L-1	Calculated based on temperature; ref. 36
Finfish	Production Model Parameters	3D continuous current fields	Gij	Determined by ROMS	OCM
Finfish	Production Model Parameters	Bathymetry	d	M	OCM
Finfish	Production Model Parameters	Cage stock density	D	0.2 kg fish per m3 cage volume	ref. 34
Finfish	Biomass linear model coefficients	Intercept		-2446040	Calculated in this study (regression model)
Finfish	Biomass linear model coefficients	Mean summer surface current		-9521	Calculated in this study (regression model)
Finfish	Biomass linear model coefficients	Mean summer surface temperature		303743	Calculated in this study (regression model)
Finfish	Biomass linear model coefficients	Mean winter mixed layer depth		6552	Calculated in this study (regression model)
Finfish	Biomass linear model coefficients	Inorganic nitrate		-107107	Calculated in this study (regression model)
Finfish	Cost Model Parameters	Fixed annual operating expenses	FC	12665661	See supplementary notes
Finfish	Cost Model Parameters	Fuel cost per meter from port		15	See supplementary notes
Finfish	Cost Model Parameters	Additional labor cost per meter from port		25.48	See supplementary notes
Finfish	Economic Parameters	Finfish market price	p	$8/kg	ref. 38
Halibut fishery	Individual Growth	Maximum length	L∞	126.25 cm	ref. 41
Halibut fishery	Individual Growth	Growth rate	k	0.1035 year-1	ref. 41
Halibut fishery	Individual Growth	Age at size zero (theoretical)	t0	0.57 year	ref. 41
Halibut fishery	Individual Growth	Multiplicative effect	a	8.495e-06	ref. 41
Halibut fishery	Individual Growth	Exponential effect	b	3.03305	ref. 41
Halibut fishery	Individual Growth	3D continuous current fields	Gij	Determined by ROMS	OCM
Halibut fishery	Life History	Max age		27 years	ref. 16
Halibut fishery	Life History	Age of maturity		4 years	ref. 16
Halibut fishery	Life History	Legal fishing age		5 years	ref. 16
Halibut fishery	Life History	Age at which individuals can move from settled site (not including larval dispersal stage)		5 years	ref. 16
Halibut fishery	Life History	Compensation ratio: Ratio between maximum possible larval survival and larval survival in an unfished site	CR	16	ref. 41
Halibut fishery	Life History	Steepness parameter	h	0.8	ref. 41
Halibut fishery	Life History	Total equilibrium annual yield without aquaculture development	TAC	177,779 kg/year	ref. 41
Halibut fishery	Life History	Site-specific fishing effort	Ei	Determined by fleet in relation to TAC and fishing closures	ref. 41
Halibut fishery	Life History	Natural mortality	M	0.25 year -1	ref. 41
Halibut fishery	Economic Parameters	Price	p	$10.67/kg	ref. 41
Viewshed		Height of viewer (average height of U.S. adult)	h	1.7 m	https://www.cdc.gov/nchs/fastats/body-measurements.htm
Viewshed		Visibility radius for mussel and kelp farms	Vmk	3 km	ref. 73
Viewshed		Visibility radius for finfish	Vf	8 km	ref. 75
Viewshed		Curvature correction factor and a refractivity coefficient		0.13	ArcGIS 10.2 Viewshed tool default
Benthic impact		Surface temperature	Ts	C	OCM
Benthic impact		3D continuous current fields	Gij	Determined by ROMS	OCM
Benthic impact	TOC linear model coefficients	Intercept		-1.24	Calculated in this study (regression model)
Benthic impact	TOC linear model coefficients	Average summer surface temperature		0.107	Calculated in this study (regression model)
Benthic impact	TOC linear model coefficients	Average winter bottom temperature		0.0241	Calculated in this study (regression model)
Benthic impact	TOC linear model coefficients	Surface current		-0.00331	Calculated in this study (regression model)
Benthic impact	TOC linear model coefficients	Depth		-0.00123	Calculated in this study (regression model)
Benthic impact	TOC linear model coefficients	Average summer mixed layer depth		0.0102	Calculated in this study (regression model)
